# Supplementary material for: Human Umbilical Cord-Mesenchymal Stem Cells Promote Extracellular Matrix Remodeling in Microglia
Source: Cells. 2024 Oct 9;13(19):1665. doi: 10.3390/cells13191665 (PMC11475221; doi:10.3390/cells13191665)
Supplement: Supplementary file 1 [file cells-13-01665-s001.zip]

Archive with 6 entries (6 files):
- Suppl. Fig. 5.tif
- Suppl Data 1 - NABA enriched HMSC_vs_inf.xlsx
- Suppl. Fig. 1.tif
- Suppl. Fig. 2.tif
- Suppl. Fig. 3.tif
- Suppl. Fig. 4.tif
