# Supplementary material for: Human Umbilical Cord-Mesenchymal Stem Cells Promote Extracellular Matrix Remodeling in Microglia
Source: Cells. 2024 Oct 9;13(19):1665. doi: 10.3390/cells13191665 (PMC11475221; doi:10.3390/cells13191665)
Supplement: Supplementary file 1 [file cells-13-01665-s001.zip › Suppl Data 1 - NABA enriched HMSC_vs_inf.xlsx]

## Sheet: NABA_CORE_MATRISOME
SYMBOL	TITLE	RANK IN GENE LIST	RANK METRIC SCORE	RUNNING ES	CORE ENRICHMENT
1	IGFBP1	na	3145	Infinity	-0.0781	Yes
2	NYX	na	3327	Infinity	-0.0825	Yes
3	SPOCK3	na	3612	Infinity	-0.0895	Yes
4	ZPLD1	na	3735	Infinity	-0.0925	Yes
5	THBS1	na	3738	5.265	-0.0681	Yes
6	EDIL3	na	3755	3.94	-0.0503	Yes
7	VCAN	na	3784	3.594	-0.0343	Yes
8	LRG1	na	4013	2.99	-0.0261	Yes
9	DPT	na	4123	2.824	-0.0157	Yes
10	IGFBPL1	na	4191	2.721	-0.0048	Yes
11	ADIPOQ	na	4412	2.499	0.0013	Yes
12	CDCP2	na	4544	2.438	0.0094	Yes
13	TINAGL1	na	4785	2.261	0.0139	Yes
14	IGFBP6	na	4786	2.26	0.0244	Yes
15	AMELX	na	4791	2.256	0.0347	Yes
16	EMILIN3	na	4906	2.206	0.0421	Yes
17	SBSPON	na	4915	2.206	0.0521	Yes
18	NDNF	na	4967	2.176	0.061	Yes
19	MFAP2	na	5018	2.14	0.0696	Yes
20	MATN3	na	5395	1.968	0.0694	Yes
21	ACAN	na	5562	1.913	0.0742	Yes
22	LAMB1	na	5663	1.861	0.0803	Yes
23	COL18A1	na	5743	1.826	0.0868	Yes
24	FMOD	na	5758	1.818	0.0949	Yes
25	FGL1	na	5817	1.789	0.1017	Yes
26	PRG3	na	5825	1.783	0.1098	Yes
27	CILP2	na	5887	1.742	0.1164	Yes
28	NELL1	na	6034	1.705	0.1207	Yes
29	PRELP	na	6337	1.654	0.1208	Yes
30	COL1A1	na	6340	1.654	0.1285	Yes
31	MGP	na	6355	1.646	0.1357	Yes
32	SPON2	na	6601	1.581	0.137	Yes
33	BGN	na	6624	1.576	0.1437	Yes
34	SRGN	na	6850	1.51	0.1452	Yes
35	DCN	na	6922	1.489	0.1503	Yes
36	NTNG2	na	6976	1.475	0.1558	Yes
37	CCN2	na	7000	1.469	0.1621	Yes
38	THBS3	na	7006	1.467	0.1687	Yes
39	TGFBI	na	7317	1.391	0.1675	Yes
40	HAPLN4	na	7392	1.374	0.172	Yes
41	VWDE	na	7430	1.363	0.1774	Yes
42	VWA1	na	7431	1.363	0.1837	Yes
43	LGI3	na	7528	1.34	0.1875	Yes
44	COL14A1	na	7654	1.311	0.1905	Yes
45	IGFBP7	na	7894	1.291	0.1906	Yes
46	COL4A2	na	8150	1.257	0.1901	Yes
47	VTN	na	8196	1.247	0.1947	Yes
48	ZP1	na	8407	1.22	0.1952	Yes
49	DMBT1	na	8547	1.205	0.1973	Yes
50	LGI2	na	8575	1.2	0.2022	Yes
51	TSKU	na	8670	1.183	0.2053	Yes
52	CCN1	na	8671	1.183	0.2108	Yes
53	HAPLN2	na	8698	1.177	0.2156	Yes
54	SPARC	na	8739	1.168	0.22	Yes
55	CILP	na	8802	1.16	0.2239	Yes
56	LAMA4	na	8901	1.139	0.2267	Yes
57	FBLN1	na	8942	1.133	0.231	Yes
58	COL16A1	na	8976	1.127	0.2354	Yes
59	EMILIN2	na	9177	1.09	0.2355	Yes
60	EFEMP1	na	9203	1.087	0.2399	Yes
61	COL4A1	na	9218	1.084	0.2446	Yes
62	COL19A1	na	9232	1.082	0.2493	Yes
63	PRG2	na	9279	1.074	0.2531	Yes
64	ECM2	na	9391	1.057	0.2552	Yes
65	MATN4	na	9397	1.055	0.26	Yes
66	USH2A	na	9469	1.041	0.2631	Yes
67	PODN	na	9470	1.041	0.2679	Yes
68	COL26A1	na	9511	1.037	0.2717	Yes
69	FBLN5	na	9515	1.037	0.2764	Yes
70	LAMC2	na	9646	1.016	0.2779	Yes
71	NCAN	na	9706	1.005	0.2811	Yes
72	AEBP1	na	9718	1.004	0.2855	Yes
73	CHADL	na	9720	1.002	0.2901	Yes
74	COL8A1	na	10054	0.962	0.2863	Yes
75	COL6A2	na	10176	0.944	0.2877	Yes
76	COL27A1	na	10199	0.941	0.2915	Yes
77	NID2	na	10277	0.931	0.2939	Yes
78	IGSF10	na	10295	0.928	0.2978	Yes
79	LAMB3	na	10297	0.928	0.302	Yes
80	TNC	na	10435	0.912	0.3029	Yes
81	PAPLN	na	10437	0.912	0.3071	Yes
82	EPYC	na	10478	0.905	0.3103	Yes
83	COL5A2	na	10485	0.904	0.3143	Yes
84	IBSP	na	10496	0.902	0.3182	Yes
85	TNFAIP6	na	10729	0.87	0.3165	Yes
86	KCP	na	10757	0.865	0.3198	Yes
87	FBLN2	na	10940	0.841	0.3192	Yes
88	ECM1	na	11007	0.831	0.3214	Yes
89	EGFLAM	na	11070	0.822	0.3237	Yes
90	COL17A1	na	11100	0.818	0.3268	Yes
91	BCAN	na	11176	0.807	0.3286	Yes
92	OMD	na	11188	0.804	0.3321	Yes
93	VWA3A	na	11193	0.804	0.3357	Yes
94	CHAD	na	11227	0.799	0.3386	Yes
95	COL3A1	na	11280	0.794	0.341	Yes
96	BMPER	na	11312	0.791	0.3439	Yes
97	LAMC1	na	11396	0.781	0.3455	Yes
98	TECTA	na	11405	0.781	0.3489	Yes
99	MFAP5	na	11453	0.772	0.3513	Yes
100	SPON1	na	11461	0.771	0.3547	Yes
101	LAMA1	na	11530	0.763	0.3565	Yes
102	NID1	na	11559	0.76	0.3594	Yes
103	HSPG2	na	11577	0.759	0.3625	Yes
104	PXDN	na	11614	0.754	0.3651	Yes
105	COL4A4	na	11662	0.747	0.3674	Yes
106	LAMA2	na	11800	0.728	0.3673	Yes
107	IGFBP3	na	11841	0.721	0.3697	Yes
108	TNR	na	12159	0.718	0.3651	Yes
109	LGI4	na	12202	0.71	0.3674	Yes
110	LTBP3	na	12224	0.708	0.3701	Yes
111	FNDC8	na	12478	0.682	0.367	Yes
112	IGFBP4	na	12746	0.668	0.3635	Yes
113	MMRN2	na	12908	0.651	0.3625	Yes
114	DMP1	na	12916	0.65	0.3653	Yes
115	GLDN	na	13010	0.643	0.366	Yes
116	COL11A1	na	13022	0.641	0.3687	Yes
117	COL22A1	na	13039	0.639	0.3713	Yes
118	OTOG	na	13041	0.639	0.3742	Yes
119	HMCN1	na	13056	0.638	0.3768	Yes
120	FGL2	na	13175	0.623	0.3768	Yes
121	RELN	na	13184	0.622	0.3795	Yes
122	POMZP3	na	13302	0.62	0.3794	Yes
123	SPARCL1	na	13387	0.608	0.3802	Yes
124	COL12A1	na	13545	0.596	0.379	Yes
125	AGRN	na	13563	0.593	0.3814	Yes
126	MEPE	na	13600	0.589	0.3832	Yes
127	IGFBP2	na	13645	0.585	0.3848	Yes
128	RSPO1	na	13749	0.572	0.3849	Yes
129	COL1A2	na	13762	0.572	0.3873	Yes
130	COL9A3	na	14057	0.543	0.3825	Yes
131	COL5A1	na	14067	0.541	0.3848	Yes
132	DSPP	na	14068	0.541	0.3873	Yes
133	SLIT3	na	14128	0.535	0.3883	Yes
134	COL5A3	na	14182	0.531	0.3894	Yes
135	COL11A2	na	14191	0.53	0.3917	Yes
136	VWA7	na	14193	0.53	0.3941	Yes
137	SLIT2	na	14205	0.528	0.3963	Yes
138	COL20A1	na	14217	0.527	0.3985	Yes
